# Supplementary material for: N-(3-Chloro­phen­yl)succinimide
Source: Acta Crystallogr Sect E Struct Rep Online. 2011 Jul 9;67(Pt 8):o1977. doi: 10.1107/S1600536811026845 (PMC3213435; doi:10.1107/S1600536811026845)
Supplement: Supplementary file 2 [file e-67-o1977-Isup2.hkl]

# 
# h,k,l, Fc-squared, Fo-squared, sigma(Fo-squared) and status flag 
# 
data_I
_shelx_title ' SU6 PBCA' 
_shelx_refln_list_code          4 
_shelx_F_calc_maximum      235.89 
_exptl_crystal_F_000       864.00 
_reflns_d_resolution_high  0.8301 
 
loop_ 
 _symmetry_equiv_pos_as_xyz 
 'x, y, z' 
 '-x+1/2, -y, z+1/2' 
 'x+1/2, -y+1/2, -z' 
 '-x, y+1/2, -z+1/2' 
 '-x, -y, -z' 
 'x-1/2, y, -z-1/2' 
 '-x-1/2, y-1/2, z' 
 'x, -y-1/2, z-1/2' 
 
_cell_length_a    12.8840 
_cell_length_b     7.1730 
_cell_length_c    20.8050 
_cell_angle_alpha  90.000 
_cell_angle_beta   90.000 
_cell_angle_gamma  90.000 
 
_shelx_F_squared_multiplier     1.000 
 
loop_ 
 _refln_index_h 
 _refln_index_k 
 _refln_index_l 
 _refln_F_squared_calc 
 _refln_F_squared_meas 
 _refln_F_squared_sigma 
 _refln_observed_status 
   2   0   0     1718.74     1720.36     15.22 o 
   4   0   0    55641.88    55415.95    104.63 o 
   6   0   0     2283.05     2030.60     27.67 o 
   8   0   0     2565.77     2681.48     37.33 o 
  10   0   0      522.05      489.66     24.48 o 
  12   0   0     2568.98     2508.38     45.57 o 
  14   0   0       19.39      -23.12     23.12 o 
   2   1   0    48467.02    44962.21    860.16 o 
   4   1   0     3515.27     3401.80     17.73 o 
   6   1   0     3448.38     3565.91     27.42 o 
   8   1   0     3863.43     3779.66     29.83 o 
  10   1   0       69.17       70.44     13.08 o 
  12   1   0      659.57      650.07     17.92 o 
  14   1   0       50.47        8.49     18.30 o 
   0   2   0     3608.63     3824.04     22.02 o 
   2   2   0    14397.83    15257.91     30.62 o 
   4   2   0      201.58      178.51      4.84 o 
   6   2   0      223.64      267.01      7.47 o 
   8   2   0      173.36      182.40     10.35 o 
  10   2   0      137.34      144.33     21.24 o 
  12   2   0        7.15        3.28     16.37 o 
  14   2   0      446.83      435.04     73.38 o 
   2   3   0      690.40      620.29      8.09 o 
   4   3   0      541.31      501.15     10.51 o 
   6   3   0       24.96       19.44      7.40 o 
   8   3   0      333.39      326.45      9.85 o 
  10   3   0       11.34       13.34     11.52 o 
  12   3   0      154.36      124.66     19.84 o 
  14   3   0        0.89       -3.42     29.48 o 
   0   4   0      799.47      757.57     11.82 o 
   2   4   0      955.33      958.26     10.35 o 
   4   4   0     3069.21     2975.70     26.24 o 
   6   4   0       30.84       25.05      8.74 o 
   8   4   0      347.50      330.70     15.14 o 
  10   4   0      192.26      200.10     19.88 o 
  12   4   0       10.24       11.02     19.28 o 
   2   5   0      130.85      113.23     11.47 o 
   4   5   0      684.75      700.43     11.47 o 
   6   5   0       89.05      110.48     10.18 o 
   8   5   0        3.89       11.64     10.09 o 
  10   5   0        2.92        6.09     20.15 o 
  12   5   0        0.77       53.47     15.34 o 
   0   6   0     2404.04     2525.44     46.75 o 
   2   6   0      186.02      221.11     16.05 o 
   4   6   0      324.61      393.02     15.05 o 
   6   6   0      202.59      241.75     23.63 o 
   8   6   0        7.08       22.14     11.10 o 
  10   6   0        0.42      108.26     40.72 o 
   2   7   0      456.25      491.63     19.55 o 
   4   7   0       39.53       35.91     16.51 o 
   6   7   0        9.63       31.21     32.72 o 
   8   7   0      366.55      325.42     27.62 o 
   0   8   0      352.63      257.68     26.68 o 
   2   8   0       18.67       16.18     18.08 o 
   4   8   0       88.58      182.24     59.00 o 
   1   1   1      912.99     1118.07      6.21 o 
   2   1   1    10204.62     9821.69     17.53 o 
   3   1   1     5800.96     6174.01     48.60 o 
   4   1   1      185.00      197.70      4.43 o 
   5   1   1      100.06      169.69      5.52 o 
   6   1   1     1398.42     1374.07      9.55 o 
   7   1   1     5493.77     5595.98     23.33 o 
   8   1   1       86.82       63.01      8.39 o 
   9   1   1        0.15        2.77      8.12 o 
  10   1   1       25.55       10.99      8.19 o 
  11   1   1     1385.66     1369.11     15.73 o 
  12   1   1       37.26       31.88      9.04 o 
  13   1   1       33.00       36.20     12.08 o 
  14   1   1       13.06       12.30     21.48 o 
  15   1   1      234.72      264.29     52.94 o 
   0   2   1    23839.60    23980.52     55.32 o 
   1   2   1     1144.80     1089.75      6.20 o 
   2   2   1     1875.96     2040.15      9.15 o 
   3   2   1     3202.24     2963.87     10.61 o 
   4   2   1      895.10      910.44      8.53 o 
   5   2   1       61.27       54.79      3.21 o 
   6   2   1       62.04       61.62      3.22 o 
   7   2   1      286.07      240.18      5.66 o 
   8   2   1       13.57       17.03      6.61 o 
   9   2   1      173.31      195.26      9.69 o 
  10   2   1      510.67      495.71     16.36 o 
  11   2   1      212.16      218.58     15.11 o 
  12   2   1      124.88      116.25     12.84 o 
  13   2   1       69.09       32.44     14.48 o 
  14   2   1        5.20       14.52     21.06 o 
  15   2   1      120.70      151.52     23.86 o 
   1   3   1       19.09       13.26      4.06 o 
   2   3   1     5969.65     6323.79     21.61 o 
   3   3   1      201.09      219.18      4.94 o 
   4   3   1      238.15      250.80      5.24 o 
   5   3   1       71.95       66.22      4.13 o 
   6   3   1      164.46      139.05      5.01 o 
   7   3   1       20.80       25.84      5.34 o 
   8   3   1        6.79        8.16      6.03 o 
   9   3   1       14.92       12.56      7.14 o 
  10   3   1      253.69      231.55      9.10 o 
  11   3   1       71.24       88.66      8.47 o 
  12   3   1       22.24       15.54      8.49 o 
  13   3   1        9.51       -3.35     20.05 o 
  14   3   1       22.88        4.90     11.63 o 
   0   4   1      149.83      119.13      7.10 o 
   1   4   1      145.22      138.15      5.18 o 
   2   4   1      275.07      241.98      5.60 o 
   3   4   1     1192.03     1270.97      8.40 o 
   4   4   1      212.44      223.86      5.59 o 
   5   4   1        2.28        0.79      4.60 o 
   6   4   1       71.23       75.28      6.28 o 
   7   4   1       83.07       90.93      6.44 o 
   8   4   1       16.22       21.94      8.36 o 
   9   4   1       14.14       -7.61      8.06 o 
  10   4   1      191.96      202.41     14.78 o 
  11   4   1        0.23       -2.02     15.69 o 
  12   4   1       13.94        5.81     19.73 o 
  13   4   1       12.31       59.17     27.44 o 
   1   5   1      134.34      119.43      9.03 o 
   2   5   1      548.37      530.94      9.29 o 
   3   5   1       73.06       94.70      5.93 o 
   4   5   1      274.66      268.59      6.47 o 
   5   5   1      456.36      444.03      7.25 o 
   6   5   1      247.20      239.15      8.00 o 
   7   5   1      272.06      320.03      8.60 o 
   8   5   1      400.55      373.86      9.00 o 
   9   5   1       36.08       39.78     13.19 o 
  10   5   1       38.79       59.23     13.26 o 
  11   5   1      232.31      273.95     24.92 o 
  12   5   1        1.33       -2.68     15.28 o 
   0   6   1      162.14      147.96     15.97 o 
   1   6   1      195.07      186.72     14.14 o 
   2   6   1        3.89       10.46      9.43 o 
   3   6   1      244.73      203.91     14.42 o 
   4   6   1      279.11      253.03     13.12 o 
   5   6   1        0.08        6.81      9.90 o 
   6   6   1        2.36       23.46      8.95 o 
   7   6   1       39.92       58.70     13.88 o 
   8   6   1       76.42       67.34     13.69 o 
   9   6   1        0.28       21.68     11.76 o 
  10   6   1       21.46       59.37     17.81 o 
  11   6   1       21.21       85.65     17.61 o 
   1   7   1       16.05      -10.51     10.51 o 
   2   7   1        4.20       -9.90      9.90 o 
   3   7   1       28.74       19.00      9.37 o 
   4   7   1      110.64      153.92     12.71 o 
   5   7   1        2.96       10.96     11.36 o 
   6   7   1       74.34      107.49     40.16 o 
   7   7   1       19.36      -12.76     12.76 o 
   8   7   1       20.67       49.10     24.85 o 
   9   7   1        0.66       40.81     83.66 o 
   0   8   1        8.00       55.58     18.96 o 
   1   8   1       10.03       73.95     13.46 o 
   2   8   1       19.21       79.24     18.17 o 
   3   8   1        9.76       -2.39     15.36 o 
   4   8   1        9.32      -26.02     26.02 o 
   5   8   1       10.59      -18.58     18.58 o 
   2   0   2     1063.74     1046.05     11.92 o 
   3   0   2     2245.70     2283.00     26.87 o 
   4   0   2    47550.69    48627.86     73.25 o 
   5   0   2     4841.55     4775.18     55.32 o 
   6   0   2     1304.05     1202.11     23.60 o 
   7   0   2      272.80      318.39     17.62 o 
   8   0   2     7967.21     8167.49     58.62 o 
   9   0   2      739.33      668.57     14.48 o 
  10   0   2      177.51      168.99     17.36 o 
  11   0   2      397.30      361.61     14.80 o 
  12   0   2       10.46       41.79     12.59 o 
  13   0   2      617.29      597.93     39.68 o 
  14   0   2        9.91      -14.94     14.94 o 
  15   0   2       12.85       49.96     43.85 o 
   1   1   2     2027.40     2167.19     13.33 o 
   2   1   2       40.17       55.16      3.10 o 
   3   1   2     1301.53     1375.62      6.43 o 
   4   1   2     2578.27     2565.47      9.65 o 
   5   1   2       57.55       48.07      5.51 o 
   6   1   2     1766.54     1756.64     19.52 o 
   7   1   2      161.19      149.80      8.23 o 
   8   1   2     1209.01     1248.68     12.69 o 
   9   1   2        0.19       -3.13      7.23 o 
  10   1   2      194.07      195.20     11.92 o 
  11   1   2      408.42      405.46     12.38 o 
  12   1   2      445.94      419.42     11.25 o 
  13   1   2      293.73      287.29     15.99 o 
  14   1   2        0.40       10.71     15.50 o 
  15   1   2        1.01       39.54     22.68 o 
   0   2   2     4649.92     4501.54     14.46 o 
   1   2   2      527.78      598.55      5.59 o 
   2   2   2     6429.21     6638.63     31.97 o 
   3   2   2      959.88      924.10      6.20 o 
   4   2   2        6.79        1.72      3.56 o 
   5   2   2      526.81      599.63      6.66 o 
   6   2   2        5.91        9.15      3.48 o 
   7   2   2      627.09      608.43      7.36 o 
   8   2   2      149.26      153.24      6.21 o 
   9   2   2        6.34       -5.60      8.28 o 
  10   2   2      806.33      776.55     18.05 o 
  11   2   2        0.02      -13.64     13.64 o 
  12   2   2        2.05       -0.26     14.30 o 
  13   2   2       67.23       71.07     21.16 o 
  14   2   2        8.77       77.39     19.68 o 
  15   2   2       13.02       18.28     43.10 o 
   1   3   2     4701.29     4575.72     23.03 o 
   2   3   2        0.37        3.29      4.26 o 
   3   3   2        4.98       11.44      4.17 o 
   4   3   2     1625.07     1690.58      9.85 o 
   5   3   2      192.13      148.96      5.73 o 
   6   3   2      326.09      359.94      6.55 o 
   7   3   2      113.80      122.78      6.68 o 
   8   3   2      428.99      423.92      8.70 o 
   9   3   2        4.73       -0.40      7.58 o 
  10   3   2      258.17      245.65      9.18 o 
  11   3   2        0.35       -8.16      8.16 o 
  12   3   2        2.28      -11.67     11.67 o 
  13   3   2        2.30        8.02     15.88 o 
  14   3   2       32.99      155.52     20.10 o 
   0   4   2      863.95      799.39     13.11 o 
   1   4   2       75.39       99.70      5.20 o 
   2   4   2     1291.45     1312.70      8.71 o 
   3   4   2       16.47       29.64      5.06 o 
   4   4   2       52.18       66.61      5.41 o 
   5   4   2      210.04      243.75      5.88 o 
   6   4   2      382.00      385.73      7.62 o 
   7   4   2       32.33       27.76      6.25 o 
   8   4   2       91.58      113.47      7.47 o 
   9   4   2      382.31      429.12     10.45 o 
  10   4   2      147.50      148.72      9.53 o 
  11   4   2        5.34        4.40     10.43 o 
  12   4   2       12.71       63.39     14.19 o 
  13   4   2      157.36       92.96     26.76 o 
   1   5   2       11.76       -8.21      8.21 o 
   2   5   2      555.89      578.20     10.44 o 
   3   5   2      358.74      383.66      7.12 o 
   4   5   2      361.71      330.32      6.67 o 
   5   5   2        0.75       -0.67      5.44 o 
   6   5   2       56.79       50.15      6.77 o 
   7   5   2       10.75       18.90      7.10 o 
   8   5   2       24.03       24.41      7.82 o 
   9   5   2       58.77       74.79      8.50 o 
  10   5   2       97.97       99.50     10.69 o 
  11   5   2       11.29        0.58     12.35 o 
  12   5   2       31.58       35.82     23.54 o 
   0   6   2      178.99      222.00     16.52 o 
   1   6   2       70.61       26.80     10.05 o 
   2   6   2       23.33       14.35      9.51 o 
   3   6   2       10.75       18.56      8.34 o 
   4   6   2      594.65      596.97     11.60 o 
   5   6   2      161.37      186.67      9.02 o 
   6   6   2        8.44        0.09      8.60 o 
   7   6   2        0.01        0.17      8.83 o 
   8   6   2      199.65      206.35     10.71 o 
   9   6   2       38.70       -5.03     11.08 o 
  10   6   2        6.66       14.70     16.00 o 
  11   6   2       24.92      144.52     60.94 o 
   1   7   2       31.32       57.23     12.56 o 
   2   7   2        5.77       23.49     10.75 o 
   3   7   2       53.30       37.87      8.94 o 
   4   7   2       74.85       52.88      8.99 o 
   5   7   2       23.28       13.47     13.05 o 
   6   7   2       87.42       89.18     14.05 o 
   7   7   2        0.00       20.80     15.88 o 
   8   7   2        1.71      104.71     20.43 o 
   9   7   2       20.23       69.95     32.51 o 
   0   8   2       12.16       29.68     22.44 o 
   1   8   2        4.83       20.74     13.99 o 
   2   8   2        0.24       51.22     31.62 o 
   3   8   2        4.31       96.25     30.31 o 
   4   8   2        6.50       59.50     24.90 o 
   5   8   2        7.81       78.83     23.38 o 
   1   1   3       13.96       26.87      3.74 o 
   2   1   3     8058.90     7611.75     17.37 o 
   3   1   3     1597.05     1645.15     12.58 o 
   4   1   3     1699.30     1627.57      9.50 o 
   5   1   3     1997.53     2035.79     17.90 o 
   6   1   3     1750.01     1706.76     36.96 o 
   7   1   3      113.83       81.04      5.76 o 
   8   1   3      668.77      666.89     11.70 o 
   9   1   3        9.48        5.23      9.47 o 
  10   1   3       68.25       48.71      7.53 o 
  11   1   3      180.49      165.90     11.58 o 
  12   1   3        0.19        1.10      9.39 o 
  13   1   3        7.65      -12.81     12.81 o 
  14   1   3        2.00       65.22     24.99 o 
  15   1   3       18.72        2.67     34.16 o 
   0   2   3       20.31       35.73      5.55 o 
   1   2   3     7768.06     7989.11     20.43 o 
   2   2   3     4371.90     4445.17     17.78 o 
   3   2   3     1986.28     2066.81      8.87 o 
   4   2   3     1603.89     1560.26      7.91 o 
   5   2   3       26.29       41.94      3.70 o 
   6   2   3     3487.72     3461.72     11.43 o 
   7   2   3      250.22      259.06      5.58 o 
   8   2   3      200.82      199.28      6.34 o 
   9   2   3       30.97       24.34      5.89 o 
  10   2   3      395.72      399.14      9.97 o 
  11   2   3      243.09      257.85     18.17 o 
  12   2   3       78.33      100.52     14.22 o 
  13   2   3       81.15       68.53     16.39 o 
  14   2   3       91.86       97.13     55.77 o 
   1   3   3      398.37      402.15      4.70 o 
   2   3   3      222.67      265.25      5.57 o 
   3   3   3      769.40      815.29     17.30 o 
   4   3   3      619.26      655.70      8.26 o 
   5   3   3       58.01       54.48      5.03 o 
   6   3   3     1393.14     1446.56     10.99 o 
   7   3   3       93.02       79.17      6.97 o 
   8   3   3       71.38       71.44      7.83 o 
   9   3   3      241.13      258.60      9.54 o 
  10   3   3       27.35       13.83      8.01 o 
  11   3   3       54.11       33.24     11.33 o 
  12   3   3        2.25       -4.53      9.57 o 
  13   3   3        6.62       62.24     14.91 o 
  14   3   3        1.78       19.69     19.22 o 
   0   4   3      116.48       96.95      6.14 o 
   1   4   3     1005.86     1076.89     12.72 o 
   2   4   3      507.62      504.73      8.29 o 
   3   4   3      122.16      111.04      5.31 o 
   4   4   3       67.96       47.73      5.61 o 
   5   4   3       66.39       62.68      5.99 o 
   6   4   3      178.31      193.71      7.89 o 
   7   4   3      103.02       98.02      7.77 o 
   8   4   3       35.51       37.64      7.12 o 
   9   4   3      263.75      267.94     10.88 o 
  10   4   3       19.51       38.78     13.50 o 
  11   4   3        9.70       32.45     10.20 o 
  12   4   3       45.64      122.31     20.24 o 
  13   4   3        6.47       67.50     12.21 o 
   1   5   3      535.30      583.30     11.57 o 
   2   5   3     1945.63     1896.49     16.98 o 
   3   5   3      181.33      182.69      6.88 o 
   4   5   3      622.41      670.68     10.51 o 
   5   5   3       85.87       83.72      6.66 o 
   6   5   3      597.16      568.58     10.16 o 
   7   5   3       64.54       62.27      7.69 o 
   8   5   3        0.85       -6.33      7.56 o 
   9   5   3      332.13      320.87     16.54 o 
  10   5   3       34.91       45.66     11.19 o 
  11   5   3        4.36      -21.64     23.60 o 
  12   5   3        3.32      119.99     19.71 o 
   0   6   3      430.47      390.52     18.19 o 
   1   6   3      179.30      154.59     10.69 o 
   2   6   3      104.89       91.66      9.09 o 
   3   6   3      319.04      321.01     11.08 o 
   4   6   3      140.46      121.68     11.62 o 
   5   6   3      416.48      348.82     15.16 o 
   6   6   3      107.94      119.79     10.50 o 
   7   6   3      472.60      506.11     19.81 o 
   8   6   3       33.49       71.07     17.25 o 
   9   6   3        8.52       38.22     19.77 o 
  10   6   3        1.82       31.97     11.26 o 
  11   6   3       18.54       31.63     22.68 o 
   1   7   3       23.11       -1.10     10.41 o 
   2   7   3       42.12       50.31     10.41 o 
   3   7   3       37.63       37.29     12.82 o 
   4   7   3       67.65       49.72     18.92 o 
   5   7   3       49.88       39.39     14.94 o 
   6   7   3       43.89       50.95     20.28 o 
   7   7   3       27.92       19.32     16.81 o 
   8   7   3        1.51      100.08     19.23 o 
   0   8   3        9.47       23.08     22.44 o 
   1   8   3       19.34        6.51     21.29 o 
   4   8   3       43.95       -2.00     13.19 o 
   5   8   3        5.58       37.13     31.76 o 
   0   0   4    18997.88    19089.43     52.42 o 
   1   0   4     6355.95     6553.37     81.58 o 
   2   0   4      331.39      346.97     10.29 o 
   3   0   4       10.41        4.82      7.88 o 
   4   0   4      560.50      533.50     13.67 o 
   5   0   4      491.42      416.98     13.72 o 
   6   0   4        3.43        6.35      4.44 o 
   7   0   4     2360.92     2326.06     23.95 o 
   8   0   4      142.52      214.48     23.22 o 
   9   0   4     1739.22     1592.09     43.48 o 
  10   0   4       18.23       24.61     11.08 o 
  11   0   4      554.77      585.60     15.95 o 
  12   0   4        1.09       23.84     12.50 o 
  13   0   4        1.64      -11.09     19.31 o 
  14   0   4        2.22       50.64     27.28 o 
  15   0   4       28.91       74.96     68.56 o 
   1   1   4    11893.08    12043.54     26.63 o 
   2   1   4     3036.95     2975.13     14.32 o 
   3   1   4      630.60      620.93      6.33 o 
   4   1   4      850.83      917.36     13.51 o 
   5   1   4      604.57      594.85      7.62 o 
   6   1   4     1098.65     1191.61      9.95 o 
   7   1   4        3.07        2.95      5.34 o 
   8   1   4       27.60       18.98      7.97 o 
   9   1   4        0.05        1.80      8.42 o 
  10   1   4       48.32       39.07      7.75 o 
  11   1   4      210.04      196.42      9.27 o 
  12   1   4       32.26       20.89      8.31 o 
  13   1   4       50.22       60.26     12.03 o 
  14   1   4        0.65       50.29     17.74 o 
  15   1   4        6.39       -1.15     32.27 o 
   0   2   4     1573.82     1640.02     11.72 o 
   1   2   4     6741.63     6766.31     31.30 o 
   2   2   4      268.29      275.41      4.31 o 
   3   2   4      547.01      501.53      6.37 o 
   4   2   4      303.19      326.76      4.68 o 
   5   2   4      675.41      702.65      5.99 o 
   6   2   4      168.74      188.71      4.92 o 
   7   2   4       94.97      100.70      5.37 o 
   8   2   4        2.56        5.52      5.20 o 
   9   2   4      229.97      215.87      7.51 o 
  10   2   4       19.11       -3.62     11.61 o 
  11   2   4      202.87      206.11     20.57 o 
  12   2   4        1.10      -15.84     15.84 o 
  13   2   4        1.07       -3.89     18.40 o 
  14   2   4       16.44       41.44     13.90 o 
   1   3   4     2086.97     2004.11     10.12 o 
   2   3   4     2111.20     2223.98     22.29 o 
   3   3   4     3841.98     3774.31     13.48 o 
   4   3   4     1064.35     1157.51      8.51 o 
   5   3   4     5710.56     5622.44     19.77 o 
   6   3   4      225.84      247.03      6.82 o 
   7   3   4       44.39       35.64      6.88 o 
   8   3   4        4.72        6.03      8.26 o 
   9   3   4      922.54      926.46     20.52 o 
  10   3   4       95.69      105.75     14.58 o 
  11   3   4      154.73      196.61     11.85 o 
  12   3   4        0.69       -3.70      9.99 o 
  13   3   4       28.21       11.75     11.13 o 
  14   3   4       30.23      126.65     28.81 o 
   0   4   4      509.58      491.75      9.61 o 
   1   4   4      604.82      540.27      9.99 o 
   2   4   4      320.16      311.46      7.43 o 
   3   4   4     2303.34     2243.06     13.00 o 
   4   4   4      558.20      572.70      8.25 o 
   5   4   4      132.34      166.89      8.12 o 
   6   4   4      289.37      292.36      9.35 o 
   7   4   4      614.39      588.12     12.53 o 
   8   4   4      237.89      236.39     10.25 o 
   9   4   4      254.80      302.49     17.05 o 
  10   4   4        9.09       12.11     10.80 o 
  11   4   4       92.65       85.96     16.65 o 
  12   4   4       46.31       62.62     23.94 o 
  13   4   4       51.83       53.49     27.58 o 
   1   5   4        7.03       -1.36      9.70 o 
   2   5   4      407.70      406.74     14.86 o 
   3   5   4      436.75      372.37      9.79 o 
   4   5   4      373.87      364.17     12.58 o 
   5   5   4      127.90       85.11     10.83 o 
   6   5   4       97.45       88.56      7.86 o 
   7   5   4       40.92       30.09      7.95 o 
   8   5   4        3.35        0.70      8.72 o 
   9   5   4      445.56      396.80     13.48 o 
  10   5   4       63.75       44.11      9.69 o 
  11   5   4       24.23       43.28     48.61 o 
  12   5   4        5.12       -2.06     35.13 o 
   0   6   4       20.08       26.30     23.65 o 
   1   6   4        7.22        2.53     12.43 o 
   2   6   4       12.53        3.69     11.97 o 
   3   6   4      119.12       51.38     14.54 o 
   4   6   4        7.51      -10.20     10.20 o 
   5   6   4       98.82      114.38      8.71 o 
   6   6   4       38.23       34.59     14.12 o 
   7   6   4       88.56       57.63     12.96 o 
   8   6   4       15.35       14.54      9.72 o 
   9   6   4      192.78      154.25     22.74 o 
  10   6   4        0.67       46.83     41.95 o 
   1   7   4       71.36       83.35     17.52 o 
   2   7   4       21.27        3.03     12.66 o 
   3   7   4       22.34       13.29     13.12 o 
   4   7   4       19.90        1.95     15.80 o 
   5   7   4       75.79       64.67     27.84 o 
   6   7   4      157.81      150.69     33.78 o 
   7   7   4      118.24      133.11     26.71 o 
   8   7   4       19.16       -3.74     40.21 o 
   0   8   4       14.85       48.87     20.34 o 
   1   8   4        1.87       86.94     15.35 o 
   2   8   4        0.06      132.93     18.37 o 
   3   8   4        0.24       86.51     29.11 o 
   4   8   4        1.12        2.11     11.71 o 
   5   8   4        4.20      -16.74     16.74 o 
   1   1   5      398.85      296.64      8.02 o 
   2   1   5     2881.11     2742.14     11.69 o 
   3   1   5      144.42      210.44      6.69 o 
   4   1   5       38.96       15.22      3.58 o 
   5   1   5     2067.74     1950.08     11.63 o 
   6   1   5       97.95      131.54      6.14 o 
   7   1   5       15.51        4.65      5.60 o 
   8   1   5      651.74      611.87     11.48 o 
   9   1   5       11.09        2.35      8.12 o 
  10   1   5      193.90      190.56      9.98 o 
  11   1   5       21.88       11.61      8.14 o 
  12   1   5       13.97       -6.01      9.84 o 
  13   1   5        0.75      -12.14     12.36 o 
  14   1   5       68.50       16.64     15.66 o 
  15   1   5        3.30       80.05     19.21 o 
   0   2   5     1135.41     1059.97     12.14 o 
   1   2   5     2347.59     2328.62     10.35 o 
   2   2   5      478.97      481.63      5.28 o 
   3   2   5      338.55      352.81      5.81 o 
   4   2   5       54.98       80.84      3.98 o 
   5   2   5      585.90      613.65      6.65 o 
   6   2   5      957.77      876.70      6.93 o 
   7   2   5      173.67      164.60      5.78 o 
   8   2   5      611.82      618.07     14.01 o 
   9   2   5      140.75      147.82      9.05 o 
  10   2   5      442.57      463.51     19.92 o 
  11   2   5      314.86      308.04     15.95 o 
  12   2   5      275.31      283.91     16.39 o 
  13   2   5        2.93       -6.03     16.26 o 
  14   2   5       67.14        0.74     51.86 o 
   1   3   5      502.60      529.89      7.93 o 
   2   3   5      413.52      400.87      5.98 o 
   3   3   5      382.02      403.44      8.43 o 
   4   3   5        4.70        7.59      4.93 o 
   5   3   5       63.47       66.19      5.42 o 
   6   3   5       56.69       40.66      5.69 o 
   7   3   5      190.61      170.07     11.05 o 
   8   3   5       21.06       15.87      9.15 o 
   9   3   5      259.69      223.01     13.69 o 
  10   3   5       61.20       38.54     11.13 o 
  11   3   5       30.41       39.46     12.93 o 
  12   3   5        0.63       16.25     12.38 o 
  13   3   5        5.38       68.98     11.79 o 
  14   3   5        1.27        6.19     13.12 o 
   0   4   5       58.79       77.30      9.55 o 
   1   4   5      396.18      374.96      9.32 o 
   2   4   5       81.52       80.18      7.67 o 
   3   4   5      791.74      805.71     10.00 o 
   4   4   5       32.02       25.68      6.71 o 
   5   4   5        1.66       15.37      6.68 o 
   6   4   5      409.15      422.37      8.83 o 
   7   4   5       13.21       18.79      8.16 o 
   8   4   5        1.93       -4.89      9.51 o 
   9   4   5      258.32      254.48     14.50 o 
  10   4   5      103.67      132.35     12.08 o 
  11   4   5        5.52       21.86     29.29 o 
  12   4   5       36.04       87.46     12.05 o 
  13   4   5       20.45      122.11     24.66 o 
   1   5   5        0.30       19.14     12.20 o 
   2   5   5      874.57      858.73     17.75 o 
   3   5   5       18.29       25.05      8.63 o 
   4   5   5      120.33      137.57      8.83 o 
   5   5   5      229.13      223.11      9.32 o 
   6   5   5       63.60       72.46      8.06 o 
   7   5   5      225.93      243.37     11.71 o 
   8   5   5       51.25       77.98      9.83 o 
   9   5   5        0.06       25.64     10.98 o 
  10   5   5        4.79       15.29     16.03 o 
  11   5   5       24.11       80.64     32.41 o 
  12   5   5       13.58       74.14     12.19 o 
   0   6   5       91.49       53.20     21.32 o 
   1   6   5      105.44      103.55     13.32 o 
   2   6   5       25.99        9.31     11.62 o 
   3   6   5       28.71       27.95     18.24 o 
   4   6   5       19.89       16.69     12.59 o 
   5   6   5        0.51        8.72     10.91 o 
   6   6   5       19.49       16.27     13.76 o 
   7   6   5       22.58       25.85     14.16 o 
   8   6   5        5.51        5.00     12.86 o 
   9   6   5      102.46      155.91     19.85 o 
  10   6   5       45.97      148.77     17.59 o 
   1   7   5        0.10      -19.89     19.89 o 
   2   7   5       30.00       13.40     13.39 o 
   3   7   5       21.77       -4.64     13.89 o 
   4   7   5        6.79       32.39     18.36 o 
   5   7   5       27.65        4.56     28.27 o 
   6   7   5       34.74       -0.37     26.23 o 
   7   7   5       31.34       71.23     18.12 o 
   8   7   5        3.51      -16.08     16.08 o 
   0   8   5       57.60       19.88     22.31 o 
   2   8   5        8.95      -14.19     14.19 o 
   3   8   5        0.19       -7.83     20.60 o 
   4   8   5        4.40       75.08     25.05 o 
   0   0   6       11.52       19.63     13.80 o 
   1   0   6      720.67      643.75     12.82 o 
   2   0   6       75.35       61.75     12.31 o 
   3   0   6    13138.29    12939.50     58.21 o 
   4   0   6     3234.40     3404.26     54.15 o 
   5   0   6      461.75      480.41     15.93 o 
   6   0   6     1253.63     1136.36     18.06 o 
   7   0   6     1136.11     1209.39     33.60 o 
   8   0   6       27.94       18.11     11.58 o 
   9   0   6       40.45       28.91     12.47 o 
  10   0   6      231.06      225.10     18.48 o 
  11   0   6       69.28       59.98     13.75 o 
  12   0   6      543.98      520.49     31.54 o 
  13   0   6      212.29      226.65     15.12 o 
  14   0   6        2.50       -0.47     25.45 o 
  15   0   6       21.14      175.44    106.79 o 
   1   1   6      839.99      817.64      7.02 o 
   2   1   6     3651.54     3914.90     31.57 o 
   3   1   6     2316.30     2315.08     16.37 o 
   4   1   6     1519.15     1519.33     11.49 o 
   5   1   6     1235.60     1202.04     13.42 o 
   6   1   6      957.10      981.78     15.30 o 
   7   1   6        9.14        3.47      5.73 o 
   8   1   6        6.17        5.75      7.88 o 
   9   1   6       34.83       55.52     10.77 o 
  10   1   6      100.89       88.33      9.63 o 
  11   1   6      147.63      178.20     11.05 o 
  12   1   6        1.10       15.75      9.54 o 
  13   1   6       67.84       88.47     14.24 o 
  14   1   6       10.29       61.91     22.38 o 
   0   2   6      806.18      830.76     10.03 o 
   1   2   6      114.78      158.91      5.05 o 
   2   2   6     1961.89     1950.07     10.85 o 
   3   2   6     2819.96     2826.10     17.69 o 
   4   2   6       93.99      110.35      4.42 o 
   5   2   6      352.00      334.52      5.65 o 
   6   2   6        3.67       11.83      4.05 o 
   7   2   6      379.54      372.52      7.95 o 
   8   2   6      110.10      125.42     15.02 o 
   9   2   6      185.94      166.81     11.31 o 
  10   2   6       67.84       41.97     15.71 o 
  11   2   6       26.06       17.28     15.18 o 
  12   2   6       39.78       21.49     23.27 o 
  13   2   6        5.02       30.72     16.79 o 
  14   2   6       50.38       71.20     17.41 o 
   1   3   6     5270.19     5335.43     16.95 o 
   2   3   6      311.82      286.14      5.99 o 
   3   3   6      466.45      469.50      6.81 o 
   4   3   6      148.12      171.18      5.75 o 
   5   3   6     1342.78     1401.30      9.92 o 
   6   3   6      199.77      172.38      6.02 o 
   7   3   6       98.06       70.93      8.86 o 
   8   3   6      610.48      629.34     14.23 o 
   9   3   6      152.37      163.42     15.29 o 
  10   3   6        1.95       20.59     16.12 o 
  11   3   6       20.88       11.02     12.48 o 
  12   3   6       79.88      141.54     25.14 o 
  13   3   6       80.51       88.69     25.29 o 
  14   3   6       13.09      -20.96     26.29 o 
   0   4   6     1405.78     1339.25     39.85 o 
   1   4   6      197.08      204.02     10.43 o 
   2   4   6       51.88       57.07      7.96 o 
   3   4   6      601.28      641.38     11.29 o 
   4   4   6        0.26        9.32      6.56 o 
   5   4   6        2.22        5.05      6.57 o 
   6   4   6       57.43       55.40      7.96 o 
   7   4   6      149.09      139.35     10.40 o 
   8   4   6       15.80       22.65      9.57 o 
   9   4   6       18.24       33.62     12.54 o 
  10   4   6       32.48       33.63     16.87 o 
  11   4   6       32.44       25.96     16.44 o 
  12   4   6        7.21      -16.23     30.04 o 
  13   4   6       63.06       96.29     29.79 o 
   1   5   6       54.33       42.93     12.57 o 
   2   5   6       76.16       82.52     12.64 o 
   3   5   6       26.55       27.70      8.53 o 
   4   5   6      102.50      105.83     11.32 o 
   5   5   6       10.26        9.28      7.05 o 
   6   5   6       66.80       46.30      9.76 o 
   7   5   6       44.89       20.63     11.88 o 
   8   5   6       22.26       13.02     12.06 o 
   9   5   6       16.53       -9.75     10.88 o 
  10   5   6       10.01       -9.37     16.20 o 
  11   5   6        2.67      -13.65     13.65 o 
  12   5   6        0.07       40.20     16.49 o 
   0   6   6      372.75      363.36     25.79 o 
   1   6   6       40.48       17.58     13.14 o 
   2   6   6       12.22        6.24     12.08 o 
   3   6   6      115.89      140.37     19.41 o 
   4   6   6      366.41      376.81     20.10 o 
   5   6   6       24.78       -1.99     19.91 o 
   6   6   6       91.66       53.38     18.15 o 
   7   6   6       79.79      120.07     20.87 o 
   8   6   6      143.24      133.64     18.62 o 
   9   6   6        1.17       11.92     23.39 o 
  10   6   6       15.20      -14.99     38.47 o 
   1   7   6        0.12        4.31     16.22 o 
   2   7   6      274.12      247.60     16.15 o 
   3   7   6       33.66        3.30     14.67 o 
   4   7   6      104.12       35.82     35.02 o 
   5   7   6      183.28      202.83     21.54 o 
   6   7   6       71.30       37.99     16.44 o 
   7   7   6       14.71       78.22     31.70 o 
   8   7   6        3.16       69.39     24.12 o 
   0   8   6        3.97        6.41     26.71 o 
   1   8   6        3.34       -7.56     16.51 o 
   2   8   6        1.28        2.20     18.97 o 
   3   8   6        0.33      -16.65     16.65 o 
   4   8   6        1.31       49.23     27.16 o 
   1   1   7     3844.08     3645.27     21.59 o 
   2   1   7      123.96      102.45      5.90 o 
   3   1   7      949.37      937.44     14.74 o 
   4   1   7     1749.02     1775.43     13.53 o 
   5   1   7     1585.87     1474.44      9.30 o 
   6   1   7       22.80       38.65      6.09 o 
   7   1   7      127.85      118.75      6.84 o 
   8   1   7        0.13        5.95      9.86 o 
   9   1   7      218.21      236.81     10.37 o 
  10   1   7      162.93      159.68     10.30 o 
  11   1   7      184.92      201.59     16.06 o 
  12   1   7       30.93       20.48     13.18 o 
  13   1   7        0.22      -20.97     20.97 o 
  14   1   7       77.66       23.44     22.65 o 
   0   2   7      934.53      960.02     11.49 o 
   1   2   7     1299.74     1278.28     15.55 o 
   2   2   7       13.84       20.12      5.44 o 
   3   2   7     6109.45     6106.62     30.44 o 
   4   2   7       11.74       13.78      4.46 o 
   5   2   7      253.77      268.83      5.71 o 
   6   2   7      461.96      497.70      7.83 o 
   7   2   7     1191.93     1240.92     17.31 o 
   8   2   7       43.30       39.19     10.44 o 
   9   2   7       94.27      111.73     11.23 o 
  10   2   7      196.36      225.85     23.42 o 
  11   2   7        4.49       57.70     44.60 o 
  12   2   7        3.77       91.94     39.69 o 
  13   2   7      191.53      254.63     19.17 o 
  14   2   7        0.14      -16.82     17.36 o 
   1   3   7      908.62      948.39      9.80 o 
   2   3   7     1240.74     1214.33      9.33 o 
   3   3   7      605.54      631.60      7.68 o 
   4   3   7        9.82       16.07      5.10 o 
   5   3   7      885.68      913.91      8.75 o 
   6   3   7        1.90        6.80      5.98 o 
   7   3   7      148.70      162.80      9.90 o 
   8   3   7        7.25       19.09      9.18 o 
   9   3   7       25.76       14.99     10.35 o 
  10   3   7      334.39      265.41     13.51 o 
  11   3   7       67.14       70.88     15.29 o 
  12   3   7        0.07        3.40     16.10 o 
  13   3   7        3.37       31.03     11.94 o 
   0   4   7      258.69      239.70     11.42 o 
   1   4   7      182.49      190.45      7.74 o 
   2   4   7       47.58       30.75      7.40 o 
   3   4   7      427.41      429.64     10.48 o 
   4   4   7      200.85      212.87      7.98 o 
   5   4   7       25.94       38.65      7.76 o 
   6   4   7       16.37       18.32      7.89 o 
   7   4   7       18.36       43.66      9.91 o 
   8   4   7      169.72      152.69     12.38 o 
   9   4   7       14.43        7.75     11.52 o 
  10   4   7       68.89       78.93     18.09 o 
  11   4   7       41.07       61.17     15.82 o 
  12   4   7        9.58       16.04     14.07 o 
  13   4   7        3.54       19.44     18.44 o 
   1   5   7      179.01      204.53     13.88 o 
   2   5   7       97.29      122.66     13.11 o 
   3   5   7      118.68      129.42      9.15 o 
   4   5   7        3.50       10.24      8.98 o 
   5   5   7      324.57      344.38     17.45 o 
   6   5   7       31.30       38.29     10.44 o 
   7   5   7        2.16        1.84     10.18 o 
   8   5   7      201.60      221.93     12.31 o 
   9   5   7       22.58       84.84     22.57 o 
  10   5   7       18.97        6.65     16.55 o 
  11   5   7       29.40      119.52     43.61 o 
   0   6   7       12.17       59.01     25.07 o 
   1   6   7        6.97       44.29     13.62 o 
   2   6   7       74.74      105.81     19.36 o 
   3   6   7       59.58       58.16     18.50 o 
   4   6   7       85.39      108.03     16.64 o 
   5   6   7       36.15       25.97     13.66 o 
   6   6   7       26.00       63.41     17.96 o 
   7   6   7        0.09      -17.58     17.58 o 
   8   6   7       35.65       38.52     18.27 o 
   9   6   7       10.44       15.25     17.70 o 
  10   6   7        3.36       62.70     19.84 o 
   1   7   7       57.33       14.79     22.89 o 
   2   7   7       52.73       36.85     19.49 o 
   3   7   7       26.16       14.55     12.85 o 
   4   7   7        7.88       41.48     14.05 o 
   5   7   7        5.71        5.86     23.31 o 
   6   7   7      151.89      148.40     42.06 o 
   7   7   7       19.32       43.08     18.57 o 
   2   8   7        0.85      -21.39     27.34 o 
   3   8   7       18.42       19.57     24.52 o 
   0   0   8    34880.74    34616.72     98.53 o 
   1   0   8      617.73      494.59     12.96 o 
   2   0   8      680.80      656.27     14.46 o 
   3   0   8      155.26      138.84     15.52 o 
   4   0   8       87.55       67.29     11.26 o 
   5   0   8      117.77      162.60     12.04 o 
   6   0   8     1784.19     1747.80     22.73 o 
   7   0   8        2.76        6.62     12.02 o 
   8   0   8        5.36       -1.57     12.27 o 
   9   0   8      329.30      276.91     16.31 o 
  10   0   8      690.59      746.17     55.03 o 
  11   0   8      282.53      318.04     53.75 o 
  12   0   8      126.52      207.02    103.53 o 
  13   0   8      174.57      146.97     51.13 o 
  14   0   8       29.44      289.42    173.53 o 
   1   1   8      975.53     1038.44      9.75 o 
   2   1   8     2428.72     2475.77     32.47 o 
   3   1   8        0.01        4.06      9.94 o 
   4   1   8      145.93      142.87      9.91 o 
   5   1   8        3.99        5.61      7.58 o 
   6   1   8     1160.07     1254.58     11.68 o 
   7   1   8       19.57       11.33      6.49 o 
   8   1   8      463.32      434.12     11.62 o 
   9   1   8      137.22      118.63     12.84 o 
  10   1   8        4.07       15.26     12.51 o 
  11   1   8       17.15       28.91     11.34 o 
  12   1   8       48.44      188.31     47.13 o 
  13   1   8        6.14       45.98     20.14 o 
  14   1   8       13.71       58.84     31.58 o 
   0   2   8      320.65      262.77      8.89 o 
   1   2   8     1387.38     1461.42     10.48 o 
   2   2   8     2134.86     2210.82     14.06 o 
   3   2   8       55.30       66.69      5.87 o 
   4   2   8      183.44      150.96      6.92 o 
   5   2   8      619.36      650.02      9.50 o 
   6   2   8      151.08      162.04      6.66 o 
   7   2   8      430.44      485.18     10.91 o 
   8   2   8       31.46       30.13     10.33 o 
   9   2   8        7.33        4.79     10.85 o 
  10   2   8      215.55      190.60     12.56 o 
  11   2   8        3.12      -15.89     15.89 o 
  12   2   8       26.92       -7.56     16.36 o 
  13   2   8       30.84      -17.56     17.56 o 
  14   2   8       82.94       42.33     22.22 o 
   1   3   8      557.19      611.98      7.90 o 
   2   3   8     1757.95     1583.06     12.91 o 
   3   3   8       37.30       51.04      5.48 o 
   4   3   8     1663.99     1645.57     12.94 o 
   5   3   8       32.71       43.17      6.28 o 
   6   3   8      118.17       91.06      6.76 o 
   7   3   8       93.88       92.02      8.96 o 
   8   3   8      213.41      227.75     20.47 o 
   9   3   8       22.16       18.21     11.21 o 
  10   3   8       52.83       52.00     13.44 o 
  11   3   8        8.08       -6.72     12.78 o 
  12   3   8       15.60       17.37     16.04 o 
  13   3   8        1.84       19.87     24.94 o 
   0   4   8      138.68      138.02      8.87 o 
   1   4   8       32.85       19.74      6.96 o 
   2   4   8       32.62       29.45      7.58 o 
   3   4   8      125.09       96.58      8.24 o 
   4   4   8      797.24      743.04     12.70 o 
   5   4   8       40.91       40.94      8.03 o 
   6   4   8      444.55      460.87     10.67 o 
   7   4   8       47.55       42.14     10.32 o 
   8   4   8       10.47        7.83     16.17 o 
   9   4   8      137.39      135.92     17.25 o 
  10   4   8      210.51      220.40     22.67 o 
  11   4   8        0.08       -1.18     20.26 o 
  12   4   8       54.31       81.18     12.89 o 
   1   5   8       11.52        3.70     11.46 o 
   2   5   8      216.96      179.17     12.74 o 
   3   5   8       94.88       99.84     12.43 o 
   4   5   8        2.41       11.82      9.03 o 
   5   5   8        0.15       -5.25      8.87 o 
   6   5   8        8.19       26.24     11.32 o 
   7   5   8       59.90       57.20     13.26 o 
   8   5   8       13.75      -12.49     12.49 o 
   9   5   8        6.63      -12.80     16.12 o 
  10   5   8       20.57       -9.08     50.32 o 
  11   5   8        1.39       47.88     20.26 o 
   0   6   8      404.15      444.41     28.18 o 
   1   6   8      272.13      246.73     14.89 o 
   2   6   8       20.34       32.03     13.38 o 
   3   6   8        9.28       16.66     16.12 o 
   4   6   8       37.66       59.13     13.21 o 
   5   6   8       55.35       63.44     17.76 o 
   6   6   8       34.80       54.27     68.36 o 
   7   6   8        7.13       -4.69     18.06 o 
   8   6   8        1.37        4.78     11.74 o 
   9   6   8       23.64        2.13     29.93 o 
  10   6   8       25.52       49.57     19.61 o 
   2   7   8      275.19      219.31     43.01 o 
   3   7   8       41.98        6.24     17.49 o 
   4   7   8        1.90       21.24     41.32 o 
   5   7   8       62.89       34.43     38.38 o 
   6   7   8       14.64       62.83     27.51 o 
   7   7   8        0.27      -25.31     25.31 o 
   3   8   8       37.48       44.38     33.54 o 
   1   1   9     2937.58     2889.28     12.15 o 
   2   1   9     2204.83     2233.63     16.63 o 
   3   1   9      223.17      252.88     12.36 o 
   4   1   9      392.67      399.55     19.59 o 
   5   1   9      985.18      960.89     28.50 o 
   6   1   9     1368.76     1314.17     14.81 o 
   7   1   9      393.17      387.73      9.08 o 
   8   1   9       31.90       18.36      9.20 o 
   9   1   9      357.41      406.40     14.28 o 
  10   1   9      109.46      102.83     10.94 o 
  11   1   9       34.34       19.57     10.22 o 
  12   1   9        6.17      -11.62     11.62 o 
  13   1   9        1.89      -11.82     11.82 o 
  14   1   9       32.35       92.60     30.93 o 
   0   2   9     4362.56     4380.92     55.61 o 
   1   2   9      237.62      254.32      6.86 o 
   2   2   9      141.96      156.12      6.29 o 
   3   2   9     1537.82     1498.63     13.10 o 
   4   2   9      245.12      254.45      8.38 o 
   5   2   9      477.22      478.61     10.15 o 
   6   2   9      114.80      119.20      7.23 o 
   7   2   9     1228.79     1214.01     24.30 o 
   8   2   9       21.09       14.79     10.84 o 
   9   2   9      517.57      480.02     15.03 o 
  10   2   9      165.17      171.86     13.08 o 
  11   2   9       79.46      156.74     33.78 o 
  12   2   9      106.59      138.98     17.39 o 
  13   2   9       28.18       75.94     18.22 o 
  14   2   9        0.00       86.93     30.64 o 
   1   3   9      289.56      283.45      6.45 o 
   2   3   9      118.16      106.39      6.02 o 
   3   3   9       83.65       91.16      5.99 o 
   4   3   9        4.07        4.62      6.36 o 
   5   3   9      294.15      299.58      8.32 o 
   6   3   9      355.20      362.48     13.90 o 
   7   3   9       10.91        1.61      9.01 o 
   8   3   9      123.65      129.03     10.38 o 
   9   3   9       75.84       95.80     20.65 o 
  10   3   9       27.65        8.09     13.11 o 
  11   3   9        0.07       -2.62     20.57 o 
  12   3   9       30.26       38.81     22.03 o 
  13   3   9        4.07       31.75     14.09 o 
   0   4   9      195.81      196.18     11.95 o 
   1   4   9      309.29      340.23      9.00 o 
   2   4   9      238.80      242.79      9.88 o 
   3   4   9      187.37      208.32      9.73 o 
   4   4   9       34.29       19.71      8.26 o 
   5   4   9        2.72        3.80      8.31 o 
   6   4   9        6.95       -3.70      7.80 o 
   7   4   9        0.02        8.63      9.54 o 
   8   4   9       18.09       13.20     10.61 o 
   9   4   9       10.39       27.84     12.28 o 
  10   4   9       82.12      124.69     13.93 o 
  11   4   9        1.63       13.06     12.68 o 
  12   4   9        7.74       -1.03     14.55 o 
   1   5   9      239.42      294.27     23.06 o 
   2   5   9       66.26       71.92     12.61 o 
   3   5   9      215.21      197.65     13.15 o 
   4   5   9       63.95       52.76     10.00 o 
   5   5   9      128.79      182.62     10.75 o 
   6   5   9       10.44      -10.86     10.86 o 
   7   5   9       50.22       74.67     13.92 o 
   8   5   9      137.78      189.81     20.60 o 
   9   5   9       27.69        9.11     18.31 o 
  10   5   9        0.75        6.95     44.75 o 
  11   5   9       12.89       49.80     13.78 o 
   0   6   9        0.94       -4.56     23.73 o 
   1   6   9        3.57       18.82     14.39 o 
   2   6   9        0.70       18.46     13.83 o 
   3   6   9        0.08       -0.43     18.97 o 
   4   6   9       55.81       61.90     13.79 o 
   5   6   9       84.88       96.60     22.68 o 
   6   6   9        0.03        2.42     19.21 o 
   7   6   9        0.44      -26.58     26.58 o 
   8   6   9        8.29       -0.89     14.77 o 
   9   6   9       34.28       75.04     14.03 o 
   1   7   9      125.33      182.28     19.06 o 
   2   7   9       67.85       88.45     23.52 o 
   3   7   9       47.86       56.18     13.74 o 
   4   7   9        2.51        6.93     50.96 o 
   5   7   9        6.81      -13.45     13.45 o 
   6   7   9        0.28       30.49     30.34 o 
   7   7   9        5.71      -30.80     30.80 o 
   0   8   9       12.87       58.95     24.94 o 
   1   8   9      124.52      245.26     20.71 o 
   0   0  10     1498.83     1907.37     30.03 o 
   1   0  10     1892.04     2138.46     22.35 o 
   2   0  10     2237.33     2235.90     40.53 o 
   3   0  10       40.07       19.98     15.64 o 
   4   0  10     1634.86     1482.92     28.65 o 
   5   0  10     2172.44     2169.53     35.54 o 
   6   0  10     1620.29     1668.97     23.37 o 
   7   0  10      113.81      119.52     13.47 o 
   8   0  10        0.32       26.26     13.72 o 
   9   0  10       85.10       83.13     14.74 o 
  10   0  10      123.10      125.66     14.99 o 
  11   0  10       22.56       15.94     20.43 o 
  12   0  10      492.60      466.05     91.82 o 
  13   0  10      104.31      239.16    141.22 o 
  14   0  10       42.13      113.02    129.21 o 
   1   1  10     2837.42     3087.42     13.01 o 
   2   1  10      729.32      756.42      8.02 o 
   3   1  10        0.57        1.49     10.61 o 
   4   1  10       66.13       55.88     11.98 o 
   5   1  10       15.38       24.52     14.51 o 
   6   1  10      610.93      627.83     17.03 o 
   7   1  10      135.90      157.85      9.90 o 
   8   1  10      187.39      230.88     12.48 o 
   9   1  10       62.08       65.05     10.48 o 
  10   1  10       31.91        1.21     10.27 o 
  11   1  10      100.82       91.89     12.23 o 
  12   1  10        0.38       35.08     13.19 o 
  13   1  10       69.37      113.79     21.09 o 
  14   1  10       27.41      130.11     47.58 o 
   0   2  10        6.02       31.82      8.96 o 
   1   2  10        2.52        5.37      5.88 o 
   2   2  10      994.14     1020.09     10.13 o 
   3   2  10      165.58      136.80      7.93 o 
   4   2  10        6.97        4.25      8.15 o 
   5   2  10       23.07       25.95      7.24 o 
   6   2  10        3.35        2.89      7.36 o 
   7   2  10      293.29      296.06      9.17 o 
   8   2  10        0.18       12.32     11.11 o 
   9   2  10      280.26      324.14     23.20 o 
  10   2  10       15.23       -7.04     11.48 o 
  11   2  10        8.34      -30.28     30.28 o 
  12   2  10       15.69      -21.89     21.89 o 
  13   2  10       77.40       -9.21     52.85 o 
   1   3  10     2442.58     2319.96     15.62 o 
   2   3  10     1017.96      934.63      9.80 o 
   3   3  10        0.38        7.96      5.87 o 
   4   3  10      357.47      390.52      8.76 o 
   5   3  10      182.68      171.36      9.28 o 
   6   3  10       11.67        2.92      6.53 o 
   7   3  10      469.53      520.46     12.69 o 
   8   3  10       23.26       26.82     10.41 o 
   9   3  10       41.26        5.88     20.03 o 
  10   3  10        0.76      -12.68     12.68 o 
  11   3  10        6.15        3.63     17.11 o 
  12   3  10        0.08      -12.82     12.82 o 
  13   3  10        6.31      -13.54     13.54 o 
   0   4  10      103.57      127.47     10.21 o 
   1   4  10      260.19      249.40      8.96 o 
   2   4  10      152.97      165.27      9.22 o 
   3   4  10      193.46      165.82      8.09 o 
   4   4  10       10.64       14.20      8.65 o 
   5   4  10        3.96        1.71     13.15 o 
   6   4  10      152.33      181.02     10.16 o 
   7   4  10      423.64      399.98     13.17 o 
   8   4  10       15.27       16.42     21.79 o 
   9   4  10      119.55      112.57     15.41 o 
  10   4  10       13.98       36.37     32.86 o 
  11   4  10       15.80       28.99     16.15 o 
  12   4  10       26.18       66.07     15.53 o 
   1   5  10       20.08        4.73     12.23 o 
   2   5  10       34.32       19.76     12.12 o 
   3   5  10      366.96      383.93     15.75 o 
   4   5  10       53.44       49.25     11.19 o 
   5   5  10      115.43       85.83     10.66 o 
   6   5  10        0.68       20.60     12.63 o 
   7   5  10       92.39       93.57     16.48 o 
   8   5  10       37.14       63.45     25.58 o 
   9   5  10        0.06       -3.11     27.82 o 
  10   5  10        0.81      113.40     36.02 o 
  11   5  10        5.02        2.83     15.91 o 
   0   6  10        4.64       -3.21     16.14 o 
   1   6  10       34.70       66.26     24.00 o 
   2   6  10       40.68       70.85     14.34 o 
   3   6  10        2.10       11.70     17.33 o 
   4   6  10       11.95        8.45     20.51 o 
   5   6  10        2.86       -0.44     17.72 o 
   6   6  10       92.62      156.14     18.10 o 
   7   6  10       14.82      -17.44     17.44 o 
   8   6  10        2.35       65.03     13.81 o 
   9   6  10        3.94       55.63     24.68 o 
   1   7  10        0.26       88.44     18.71 o 
   2   7  10       30.41       99.66     20.84 o 
   3   7  10       10.53       27.77     24.25 o 
   4   7  10       70.76      215.15     38.78 o 
   5   7  10        1.01       36.35     56.80 o 
   6   7  10      105.99      124.38     62.91 o 
   1   1  11     1327.75     1453.56     10.02 o 
   2   1  11     2644.54     2603.36     17.47 o 
   3   1  11      404.71      502.64     13.84 o 
   4   1  11      632.01      584.58     37.60 o 
   5   1  11     1775.49     1783.29     23.92 o 
   6   1  11      636.80      656.15     18.08 o 
   7   1  11      411.08      466.31     14.92 o 
   8   1  11      413.90      403.67     12.19 o 
   9   1  11        2.73       -8.20     10.03 o 
  10   1  11       27.72       42.85     12.73 o 
  11   1  11        1.12        4.80     12.46 o 
  12   1  11       18.25       -4.60     17.95 o 
  13   1  11        1.88      -20.64     21.55 o 
   0   2  11     1033.72      975.11     20.59 o 
   1   2  11     1146.69     1208.41     11.16 o 
   2   2  11      812.58      784.41      9.68 o 
   3   2  11      745.61      819.81     11.58 o 
   4   2  11     2710.54     2735.41     32.32 o 
   5   2  11        1.41        3.34      7.50 o 
   6   2  11      844.55      800.02     22.58 o 
   7   2  11      104.10      124.75      8.19 o 
   8   2  11      298.93      292.59     13.87 o 
   9   2  11       83.42       55.65     14.63 o 
  10   2  11       81.48      126.85     12.80 o 
  11   2  11      148.34      216.50     23.42 o 
  12   2  11       52.66      151.54     27.99 o 
  13   2  11       41.60      189.19     88.78 o 
   1   3  11      646.62      646.72     11.75 o 
   2   3  11       18.83       22.29      6.81 o 
   3   3  11     1051.37      998.13     11.67 o 
   4   3  11      365.00      361.42     10.33 o 
   5   3  11       62.41       68.61      8.61 o 
   6   3  11      221.89      221.26      8.52 o 
   7   3  11        5.69       -6.69      9.26 o 
   8   3  11       77.40      103.84     10.83 o 
   9   3  11       86.56       71.00     15.57 o 
  10   3  11        9.65       18.36     29.11 o 
  11   3  11        3.70       -1.10     15.04 o 
  12   3  11       50.09       20.49     14.66 o 
   0   4  11        6.15        3.28      9.18 o 
   1   4  11       58.24       62.29      7.95 o 
   2   4  11      386.97      380.87     11.91 o 
   3   4  11      121.90      114.73      8.20 o 
   4   4  11        6.12        0.22      8.86 o 
   5   4  11      128.18      127.16      9.44 o 
   6   4  11       36.34       38.98      9.13 o 
   7   4  11       17.97       27.12     11.77 o 
   8   4  11       36.09       40.40     13.89 o 
   9   4  11      202.18      207.93     20.06 o 
  10   4  11        2.97       10.27     12.68 o 
  11   4  11        0.95       -7.07     19.93 o 
   1   5  11      190.71      196.02     11.96 o 
   2   5  11       53.15       49.96     12.81 o 
   3   5  11       72.88       77.46     13.02 o 
   4   5  11      346.93      366.81     12.68 o 
   5   5  11       85.95      127.19     10.36 o 
   6   5  11       13.13       -0.59     11.41 o 
   7   5  11       45.39      104.97     31.60 o 
   8   5  11        3.30       17.62     14.10 o 
   9   5  11       16.91      103.94     64.62 o 
  10   5  11       52.04       -2.37     19.37 o 
   0   6  11      281.38      237.87     17.72 o 
   1   6  11        0.00      -14.22     14.22 o 
   2   6  11       56.33       53.34     17.72 o 
   3   6  11       26.06       29.78     19.57 o 
   4   6  11       34.36       34.48     18.61 o 
   5   6  11       90.63       75.23     14.34 o 
   6   6  11       10.48       33.71     17.53 o 
   7   6  11       31.83       47.70     69.52 o 
   8   6  11        3.91       54.79     30.34 o 
   1   7  11        5.21       -6.56     14.88 o 
   2   7  11        0.43      -13.91     24.74 o 
   3   7  11        2.08        0.97     20.71 o 
   4   7  11       10.84       93.00     24.15 o 
   5   7  11       25.96      -13.04     20.24 o 
   6   7  11        4.02       61.11     30.77 o 
   0   0  12      246.67      297.14      8.22 o 
   1   0  12     4554.56     4419.68     33.76 o 
   2   0  12      528.76      534.27     16.86 o 
   3   0  12     1266.18     1256.64     29.94 o 
   4   0  12     1684.59     1785.23     34.26 o 
   5   0  12       49.63       41.63     19.36 o 
   6   0  12       10.91       23.27     17.69 o 
   7   0  12      151.61      141.41     20.07 o 
   8   0  12      712.41      613.24     19.74 o 
   9   0  12      602.14      652.33     44.22 o 
  10   0  12      122.07       83.10     19.75 o 
  11   0  12        0.46      -26.97     26.97 o 
  12   0  12       52.96       57.59     56.80 o 
  13   0  12        0.66       69.37    120.24 o 
   1   1  12     2407.78     2378.55     21.19 o 
   2   1  12      134.98      100.23      7.35 o 
   3   1  12      164.11      171.01      8.03 o 
   4   1  12       18.11       11.15     12.46 o 
   5   1  12      144.23      145.78     14.35 o 
   6   1  12     1090.49     1054.00     21.37 o 
   7   1  12      207.65      195.37     15.04 o 
   8   1  12      201.33      185.56     14.48 o 
   9   1  12       98.76      100.12     10.92 o 
  10   1  12        8.11        8.84     19.10 o 
  11   1  12       26.04       31.39     12.75 o 
  12   1  12       22.75       61.20     19.28 o 
  13   1  12        1.25       50.40     41.42 o 
   0   2  12      281.20      242.37     15.40 o 
   1   2  12      414.22      365.40      8.16 o 
   2   2  12        2.64        0.41      6.15 o 
   3   2  12        2.00       -1.02      7.67 o 
   4   2  12        3.01       10.81      9.03 o 
   5   2  12       13.07       20.47      9.40 o 
   6   2  12       50.62       63.02      8.46 o 
   7   2  12      197.82      200.61      9.13 o 
   8   2  12        3.53        5.54      9.26 o 
   9   2  12       29.26       37.79     15.31 o 
  10   2  12       23.67        3.12     11.90 o 
  11   2  12      210.01      146.46     19.08 o 
  12   2  12       27.38      -15.24     15.24 o 
  13   2  12        4.03       -4.14     36.92 o 
   1   3  12      465.27      445.62      8.99 o 
   2   3  12      105.04      106.78      6.79 o 
   3   3  12      528.91      471.74      9.54 o 
   4   3  12      460.44      438.35     11.29 o 
   5   3  12     2096.07     2125.81     21.79 o 
   6   3  12      166.77      165.79     14.18 o 
   7   3  12       35.66       43.56     10.66 o 
   8   3  12       26.69       34.48     14.09 o 
   9   3  12      459.94      432.55     26.59 o 
  10   3  12        0.81       22.27     47.89 o 
  11   3  12      133.63      138.02     13.60 o 
  12   3  12       17.56       82.71     23.90 o 
   0   4  12       96.03       80.42     13.37 o 
   1   4  12     1019.13      935.14     12.88 o 
   2   4  12       20.23       29.81      9.03 o 
   3   4  12     1522.05     1553.27     15.35 o 
   4   4  12      380.28      341.58     11.63 o 
   5   4  12      527.28      482.68     12.14 o 
   6   4  12        0.35        0.51      9.26 o 
   7   4  12      537.41      535.77     16.07 o 
   8   4  12      276.02      247.13     24.54 o 
   9   4  12       19.03      -13.38     14.08 o 
  10   4  12       15.09       29.87     20.63 o 
  11   4  12      123.00      206.90     16.56 o 
   1   5  12        7.80        0.00     11.13 o 
   2   5  12      441.40      446.67     16.31 o 
   3   5  12      350.12      289.88     14.83 o 
   4   5  12       90.09       75.61     10.56 o 
   5   5  12        0.07       10.62     14.33 o 
   6   5  12      123.48      101.69     12.16 o 
   7   5  12        0.41       33.80     17.30 o 
   8   5  12       18.42       74.73     17.26 o 
   9   5  12      128.54       61.55     50.73 o 
  10   5  12       79.61        0.01     41.61 o 
   0   6  12        3.93       20.12     27.81 o 
   1   6  12        3.66       14.06     12.98 o 
   2   6  12        0.09       32.85     22.96 o 
   3   6  12      100.49      166.11     24.42 o 
   4   6  12       14.05       29.52     23.12 o 
   5   6  12       23.71       19.32     16.44 o 
   6   6  12       35.00       50.40     38.90 o 
   7   6  12       15.00       13.38     46.09 o 
   8   6  12        2.43       51.83     14.43 o 
   1   7  12       86.26       70.24     15.34 o 
   2   7  12       27.08       19.46     14.05 o 
   3   7  12        0.08       -1.83     23.26 o 
   4   7  12        2.42       22.62     17.21 o 
   5   7  12       23.51      -17.64     19.17 o 
   1   1  13       14.93       20.97      6.73 o 
   2   1  13      648.78      654.38     18.28 o 
   3   1  13       81.35       70.11      7.88 o 
   4   1  13       79.31       57.48     13.92 o 
   5   1  13      237.36      232.66     18.80 o 
   6   1  13      126.37      106.76     15.34 o 
   7   1  13        2.18        2.68     15.59 o 
   8   1  13      602.04      547.97     18.80 o 
   9   1  13        7.43       -9.06     12.74 o 
  10   1  13      114.22      121.07     25.25 o 
  11   1  13       51.97       56.84     33.29 o 
  12   1  13       64.04       21.88     22.02 o 
  13   1  13       10.54       55.83     22.65 o 
   0   2  13     2800.88     2654.05     33.43 o 
   1   2  13     1290.23     1195.85     11.88 o 
   2   2  13       19.95       24.34      8.21 o 
   3   2  13      101.40      113.95      8.83 o 
   4   2  13       88.62       94.26     13.85 o 
   5   2  13       92.15       72.42      9.76 o 
   6   2  13      202.29      214.79     10.84 o 
   7   2  13        7.66        4.82      8.25 o 
   8   2  13      104.13       70.57     11.52 o 
   9   2  13        1.79       -9.55      9.55 o 
  10   2  13      127.81      180.21     11.34 o 
  11   2  13        3.61       43.83     24.48 o 
  12   2  13       37.16       44.42     14.79 o 
   1   3  13       43.39       48.99      7.37 o 
   2   3  13       14.79       15.78      6.76 o 
   3   3  13       45.60       43.00      7.70 o 
   4   3  13        2.73       11.55     10.84 o 
   5   3  13      196.43      198.44     15.33 o 
   6   3  13      155.38      179.57     10.46 o 
   7   3  13      132.48      120.86     11.46 o 
   8   3  13       94.99       95.43     15.54 o 
   9   3  13       24.27       65.11     14.59 o 
  10   3  13      138.42      135.34     16.51 o 
  11   3  13        4.53        3.34     17.62 o 
  12   3  13       19.74      -18.12     18.12 o 
   0   4  13       29.06       43.81     13.41 o 
   1   4  13      489.92      481.21     11.09 o 
   2   4  13        4.85       21.69      8.95 o 
   3   4  13       32.40       44.11      8.80 o 
   4   4  13       62.40       81.44     10.09 o 
   5   4  13      221.47      210.11     18.36 o 
   6   4  13       97.43      131.61     16.50 o 
   7   4  13      182.71      178.47     27.13 o 
   8   4  13        0.13        4.77     14.56 o 
   9   4  13       25.67       46.08     39.02 o 
  10   4  13       21.55       30.31     14.06 o 
  11   4  13       45.87       95.93     22.66 o 
   1   5  13        0.03       -4.06     10.62 o 
   2   5  13        0.60       -3.21     13.03 o 
   3   5  13        8.11       -4.79     13.65 o 
   4   5  13       30.02       48.42     12.06 o 
   5   5  13       12.69        2.30     10.53 o 
   6   5  13      204.85      212.27     25.31 o 
   7   5  13       39.55       37.06     16.43 o 
   8   5  13      143.83      278.71     22.98 o 
   9   5  13       73.69      129.07     68.99 o 
   0   6  13        0.41       22.71     17.91 o 
   1   6  13        1.47       17.75     20.32 o 
   2   6  13       48.46       65.50     15.21 o 
   3   6  13        8.63       -4.19     17.84 o 
   4   6  13        2.74       23.31     14.63 o 
   5   6  13       23.27       29.02     28.10 o 
   6   6  13        1.36       47.59     25.08 o 
   7   6  13       27.72      -25.17     25.17 o 
   1   7  13        3.06       14.71     39.06 o 
   2   7  13       36.17       46.71     27.50 o 
   3   7  13       75.71       48.76     35.25 o 
   4   7  13        7.20       38.58     32.23 o 
   0   0  14     1236.52     1289.31     32.51 o 
   1   0  14       34.58       41.79     14.93 o 
   2   0  14       21.02       14.50     14.71 o 
   3   0  14      895.93      807.87     28.52 o 
   4   0  14      638.59      666.13     28.44 o 
   5   0  14      649.85      610.58     27.41 o 
   6   0  14      311.05      338.69     24.69 o 
   7   0  14      956.81      924.53     31.24 o 
   8   0  14       39.81       55.06     22.60 o 
   9   0  14       24.45       30.29     21.54 o 
  10   0  14      214.32      180.73     22.99 o 
  11   0  14       14.12      -14.41     18.40 o 
  12   0  14      133.93      145.18     18.41 o 
   1   1  14       89.42      105.46      7.47 o 
   2   1  14     1090.83     1087.14     13.37 o 
   3   1  14        2.08       13.46      7.82 o 
   4   1  14      353.19      363.16     19.88 o 
   5   1  14       72.10       69.98     15.32 o 
   6   1  14      300.09      271.57     16.79 o 
   7   1  14       18.63       49.89     14.25 o 
   8   1  14      153.43      154.68     30.29 o 
   9   1  14       53.56       46.57     14.68 o 
  10   1  14        7.81      -18.43     39.88 o 
  11   1  14       22.36       39.28     20.77 o 
  12   1  14      110.77      166.00     25.50 o 
   0   2  14      110.68      116.53      9.74 o 
   1   2  14      116.99      109.31      8.77 o 
   2   2  14      115.49      109.98      9.46 o 
   3   2  14     1932.78     1857.13     17.49 o 
   4   2  14      186.46      186.89     10.86 o 
   5   2  14       49.61       41.39     10.05 o 
   6   2  14       22.36       24.78     11.06 o 
   7   2  14       16.77       19.74      8.49 o 
   8   2  14       46.95       78.60     12.24 o 
   9   2  14        0.51      -11.24     11.84 o 
  10   2  14       67.09       27.39     12.39 o 
  11   2  14        0.02      -11.31     17.10 o 
  12   2  14       14.97      -12.24     12.24 o 
   1   3  14     1629.32     1610.06     14.93 o 
   2   3  14      267.63      260.12     10.64 o 
   3   3  14        8.07       15.97      8.03 o 
   4   3  14       67.10       58.08     10.54 o 
   5   3  14      959.62      965.60     15.25 o 
   6   3  14      374.80      345.25     18.87 o 
   7   3  14      195.15      202.05     11.50 o 
   8   3  14      377.08      376.84     20.96 o 
   9   3  14      224.26      230.90     65.28 o 
  10   3  14      234.61      228.87     34.31 o 
  11   3  14       49.27       80.94     17.36 o 
   0   4  14      334.97      332.43     17.19 o 
   1   4  14     1024.19     1007.51     18.45 o 
   2   4  14        8.89       12.54      9.89 o 
   3   4  14     2070.33     2078.28     21.18 o 
   4   4  14       30.46       18.91      9.54 o 
   5   4  14        5.60       15.35      9.80 o 
   6   4  14        1.67        6.69     10.71 o 
   7   4  14      513.24      566.13     19.64 o 
   8   4  14       95.47       65.15     12.16 o 
   9   4  14       48.44       -5.34     15.29 o 
  10   4  14        9.47       53.50     40.64 o 
   1   5  14      203.23      147.95     14.54 o 
   2   5  14        7.07       15.35     12.83 o 
   3   5  14        4.73       12.78     12.38 o 
   4   5  14       68.34       58.39     16.05 o 
   5   5  14      326.81      318.32     23.01 o 
   6   5  14       40.13       29.55     12.39 o 
   7   5  14       17.97       87.01     14.76 o 
   8   5  14        9.33       40.45     21.25 o 
   9   5  14       38.60       25.00     28.77 o 
   0   6  14      127.76      109.47     32.56 o 
   1   6  14        2.57       -4.37     15.70 o 
   2   6  14        0.86       44.57     18.99 o 
   3   6  14        0.28      -12.43     21.27 o 
   4   6  14       36.45       64.38     18.32 o 
   5   6  14       49.02       34.32     21.43 o 
   6   6  14       12.17      120.78     51.34 o 
   7   6  14        4.07       76.32     27.95 o 
   1   7  14        4.85       10.86     41.03 o 
   2   7  14       14.13       92.67     20.69 o 
   1   1  15     1194.96     1190.05     26.12 o 
   2   1  15        0.21        6.61      7.89 o 
   3   1  15      322.48      326.42     13.21 o 
   4   1  15      934.63      874.13     15.62 o 
   5   1  15     1250.74     1219.66     24.75 o 
   6   1  15      180.45      212.26     16.65 o 
   7   1  15        2.00      -18.46     18.46 o 
   8   1  15       29.33       58.77     16.19 o 
   9   1  15      440.72      469.52     39.31 o 
  10   1  15       15.88      -14.12     19.93 o 
  11   1  15        0.40       -2.48     22.24 o 
  12   1  15       38.75       98.71     23.77 o 
   0   2  15      550.51      538.49     18.71 o 
   1   2  15      515.42      491.83     13.57 o 
   2   2  15       82.06       80.70      9.58 o 
   3   2  15     2587.49     2523.36     20.69 o 
   4   2  15      643.81      643.18     34.03 o 
   5   2  15      212.89      203.24     12.06 o 
   6   2  15      127.30      147.02     11.91 o 
   7   2  15     1063.39     1064.87     23.34 o 
   8   2  15      162.88      179.80     22.13 o 
   9   2  15       42.11       32.84     12.41 o 
  10   2  15        0.08      -23.90     26.72 o 
  11   2  15       39.78       57.45     27.25 o 
   1   3  15       11.05       20.11      8.98 o 
   2   3  15        2.56       -0.93      9.50 o 
   3   3  15        6.27       -6.55      8.51 o 
   4   3  15       64.74       82.30     12.81 o 
   5   3  15      384.19      344.36     11.57 o 
   6   3  15        4.57        6.46     10.75 o 
   7   3  15       20.23        9.22     12.49 o 
   8   3  15       26.53       40.96     14.02 o 
   9   3  15       34.44       80.55     39.46 o 
  10   3  15       15.78       26.27     25.19 o 
  11   3  15        8.59       62.91     20.05 o 
   0   4  15      391.84      409.54     22.75 o 
   1   4  15      152.29      175.81     13.02 o 
   2   4  15        1.25       25.43     10.93 o 
   3   4  15      594.09      622.55     12.47 o 
   4   4  15       35.39       12.74     10.53 o 
   5   4  15       86.95       78.35     15.55 o 
   6   4  15        2.10       -6.05     10.20 o 
   7   4  15       67.88       57.62     12.42 o 
   8   4  15        1.89       39.51     21.55 o 
   9   4  15       39.02       14.24     11.95 o 
  10   4  15        0.16      -18.94     22.40 o 
   1   5  15      500.21      516.09     26.44 o 
   2   5  15       26.27       22.06     12.95 o 
   3   5  15        0.77       -4.75     18.65 o 
   4   5  15       60.94      113.01     16.40 o 
   5   5  15      427.99      446.63     22.56 o 
   6   5  15        3.71       43.60     13.95 o 
   7   5  15        0.37       -1.44     34.94 o 
   8   5  15       38.84       67.63     18.94 o 
   0   6  15        5.10      -16.76     16.94 o 
   1   6  15       77.60       -0.93     15.83 o 
   2   6  15       48.19       46.99     22.96 o 
   3   6  15      228.71      172.96     31.84 o 
   4   6  15       17.66       93.83     19.23 o 
   5   6  15        2.42      -27.00     27.00 o 
   6   6  15        0.82       17.50     27.83 o 
   0   0  16     1525.70     1474.53     37.46 o 
   1   0  16      211.54      231.25     17.25 o 
   2   0  16      303.92      298.47     18.30 o 
   3   0  16        0.11      -15.61     20.85 o 
   4   0  16      125.23      126.19     22.69 o 
   5   0  16      614.10      611.75     31.47 o 
   6   0  16      762.91      795.81     33.65 o 
   7   0  16      872.27      859.80     33.66 o 
   8   0  16        8.85       61.38     23.40 o 
   9   0  16        2.56        2.05     22.03 o 
  10   0  16      291.42      272.92     25.41 o 
  11   0  16      100.00       77.66     18.37 o 
   1   1  16      141.57      142.04     11.48 o 
   2   1  16      208.99      210.00     14.02 o 
   3   1  16      171.41      164.66     12.11 o 
   4   1  16      557.03      582.00     14.20 o 
   5   1  16      275.89      253.53     12.83 o 
   6   1  16      353.69      331.07     25.24 o 
   7   1  16      361.11      381.53     33.08 o 
   8   1  16      217.46      166.01     16.73 o 
   9   1  16      188.10      228.45     18.03 o 
  10   1  16        8.15       40.22     14.85 o 
  11   1  16       52.46       71.70     34.75 o 
   0   2  16        1.84       13.09     15.52 o 
   1   2  16       51.24       56.77     11.72 o 
   2   2  16      108.05      119.13     12.93 o 
   3   2  16       90.56      115.20     10.43 o 
   4   2  16      122.26      124.62     11.74 o 
   5   2  16      346.11      371.53     14.32 o 
   6   2  16       12.89        8.41     10.86 o 
   7   2  16      316.60      326.50     11.90 o 
   8   2  16      280.52      297.19     17.66 o 
   9   2  16        9.57       38.32     12.35 o 
  10   2  16        0.61       24.55     22.62 o 
  11   2  16       28.36        9.86     31.62 o 
   1   3  16       52.96       19.26     16.22 o 
   2   3  16        9.39       -3.38      9.19 o 
   3   3  16       18.49       16.55      9.78 o 
   4   3  16      576.42      583.55     18.98 o 
   5   3  16       47.36       35.78      9.99 o 
   6   3  16        9.54        0.41     11.07 o 
   7   3  16      128.98      116.94     14.30 o 
   8   3  16       43.19       44.09     14.70 o 
   9   3  16       15.36        1.45     22.26 o 
  10   3  16      230.41      273.09     17.70 o 
   0   4  16       19.21      -12.00     22.51 o 
   1   4  16       22.00       27.50     10.11 o 
   2   4  16      146.69      143.63     16.59 o 
   3   4  16      121.93      114.49     11.98 o 
   4   4  16       41.18       23.12      9.92 o 
   5   4  16      180.47      157.01     15.32 o 
   6   4  16      155.39      176.21     13.18 o 
   7   4  16       13.14       -9.34     14.55 o 
   8   4  16       11.96       49.61     22.77 o 
   9   4  16       13.14      -19.09     31.68 o 
   1   5  16       25.81       61.20     13.76 o 
   2   5  16        0.56       14.43     13.28 o 
   3   5  16       11.98        0.00     16.07 o 
   4   5  16        1.13       19.23     14.03 o 
   5   5  16       32.18       58.23     30.84 o 
   6   5  16        3.94      -10.65     12.15 o 
   7   5  16        0.37      -16.85     16.85 o 
   0   6  16      134.51      149.52     20.61 o 
   1   6  16       66.88        2.07     24.53 o 
   2   6  16        3.40       76.17     20.64 o 
   3   6  16       39.41        9.08     19.48 o 
   4   6  16       70.89      139.30     16.21 o 
   5   6  16        9.10       75.59     27.41 o 
   1   1  17      942.40      885.04     17.62 o 
   2   1  17       42.74       37.86     15.72 o 
   3   1  17      198.54      189.55     15.83 o 
   4   1  17      156.89      166.32     15.66 o 
   5   1  17      247.90      252.79     19.45 o 
   6   1  17       64.69       65.41     11.81 o 
   7   1  17       76.52       51.24     18.07 o 
   8   1  17       56.12       72.27     18.38 o 
   9   1  17       88.84       63.87     17.52 o 
  10   1  17       20.51       -5.87     27.19 o 
  11   1  17       12.19       79.26     16.39 o 
   0   2  17      337.76      272.25     17.89 o 
   1   2  17      473.51      450.09     16.07 o 
   2   2  17       51.92       48.77     12.68 o 
   3   2  17      305.96      308.11     31.40 o 
   4   2  17      341.41      328.56     14.55 o 
   5   2  17       39.36       20.86     11.43 o 
   6   2  17      119.46      140.29     12.41 o 
   7   2  17       75.92       75.62     11.16 o 
   8   2  17      111.74      102.88     20.47 o 
   9   2  17      203.69      241.80     30.13 o 
  10   2  17       23.36       53.07     13.69 o 
   1   3  17       36.11       40.10     12.91 o 
   2   3  17       27.23       33.55     13.31 o 
   3   3  17       21.94       26.38     11.25 o 
   4   3  17       23.96       11.90     12.57 o 
   5   3  17       13.96        5.73      9.93 o 
   6   3  17       39.67       53.42     12.99 o 
   7   3  17       62.18       87.07     14.79 o 
   8   3  17       11.79       72.88     40.38 o 
   9   3  17       14.96       41.77     38.93 o 
   0   4  17       12.09       16.88     22.10 o 
   1   4  17      184.65      157.52     12.74 o 
   2   4  17       45.04       53.06     10.88 o 
   3   4  17      131.97      161.78     13.39 o 
   4   4  17        4.96       -1.86     12.78 o 
   5   4  17       12.77        6.65     11.71 o 
   6   4  17        1.15       -8.11     21.46 o 
   7   4  17       99.09       52.16     12.58 o 
   8   4  17       18.71      160.65     73.64 o 
   1   5  17       78.67      120.53     47.27 o 
   2   5  17       21.99       15.46     18.74 o 
   3   5  17      119.23       77.06     13.86 o 
   4   5  17        0.72      -14.65     14.65 o 
   5   5  17       71.89      115.99     17.16 o 
   6   5  17       15.18       81.49     21.27 o 
   7   5  17       36.49      -16.38     29.47 o 
   0   6  17      125.15      218.50     28.41 o 
   1   6  17       21.89       92.11     21.67 o 
   2   6  17       19.60       69.72     29.84 o 
   3   6  17        0.20       83.57    105.32 o 
   0   0  18     2056.59     1841.78     44.07 o 
   1   0  18      401.17      358.11     36.20 o 
   2   0  18      279.02      306.10     20.06 o 
   3   0  18      908.26      901.34     36.29 o 
   4   0  18     1438.79     1469.33     40.08 o 
   5   0  18      260.57      287.25     30.83 o 
   6   0  18      480.05      445.42     30.82 o 
   7   0  18       47.47      126.70     28.31 o 
   8   0  18       12.20      -11.85     25.10 o 
   9   0  18       66.45      144.88     28.05 o 
  10   0  18      178.56      194.28     25.46 o 
   1   1  18      466.98      436.27     21.24 o 
   2   1  18     1632.56     1545.68     29.51 o 
   3   1  18      204.37      160.57     24.90 o 
   4   1  18        5.03       11.75     18.32 o 
   5   1  18      200.27      192.77     20.65 o 
   6   1  18      552.52      591.22     16.57 o 
   7   1  18       36.46       46.72     11.96 o 
   8   1  18      336.14      345.41     21.24 o 
   9   1  18       34.11       96.48     18.10 o 
  10   1  18        5.39       -4.78     16.92 o 
   0   2  18      624.31      615.48     33.25 o 
   1   2  18       41.01       22.82     18.77 o 
   2   2  18       52.53       50.61     13.50 o 
   3   2  18       93.49      116.56     14.80 o 
   4   2  18      153.75      134.83     32.19 o 
   5   2  18       56.83       40.93     12.83 o 
   6   2  18        4.73       16.78     14.57 o 
   7   2  18       50.78       54.45     13.06 o 
   8   2  18       35.51       29.05     13.69 o 
   9   2  18       16.03       19.03     24.77 o 
  10   2  18       12.20        9.37     48.76 o 
   1   3  18      198.14      212.98     19.55 o 
   2   3  18      269.83      299.24     34.17 o 
   3   3  18      247.73      205.70     35.90 o 
   4   3  18       24.61       25.78     11.59 o 
   5   3  18        4.67       31.11     12.09 o 
   6   3  18       21.74       -1.58     10.33 o 
   7   3  18        0.20       21.19     18.24 o 
   8   3  18        4.00       81.03     24.24 o 
   9   3  18       73.25       42.24     25.84 o 
   0   4  18      329.68      361.93     24.49 o 
   1   4  18       72.88      114.04     25.67 o 
   2   4  18        8.24       25.20     18.24 o 
   3   4  18        5.15       32.22     13.03 o 
   4   4  18       40.78       95.09     10.70 o 
   5   4  18       16.08       50.03     31.89 o 
   6   4  18        0.03       34.82     16.30 o 
   7   4  18       80.85       96.84     26.70 o 
   8   4  18        5.72       25.23     27.06 o 
   1   5  18        0.01        5.65     26.39 o 
   2   5  18       19.43       44.13     27.79 o 
   3   5  18        5.39       21.77     37.40 o 
   4   5  18       10.21       26.86     47.08 o 
   5   5  18        5.15      -17.61     17.61 o 
   6   5  18        2.71      131.10     29.23 o 
   0   6  18       52.83      154.92     28.65 o 
   1   1  19       47.12       42.36     12.86 o 
   2   1  19      885.12      805.47     20.20 o 
   3   1  19        8.67       12.96     14.82 o 
   4   1  19        8.91        3.56     26.47 o 
   5   1  19      295.31      282.15     37.40 o 
   6   1  19       67.99       79.01     37.75 o 
   7   1  19       28.27        3.61     14.19 o 
   8   1  19       70.34       44.78     13.47 o 
   9   1  19        4.23       -9.34     23.65 o 
   0   2  19      514.66      511.78     28.99 o 
   1   2  19       28.40        8.65     13.84 o 
   2   2  19       23.34       35.24     17.23 o 
   3   2  19       20.52       17.55     16.01 o 
   4   2  19      401.09      424.50     27.31 o 
   5   2  19       59.34       87.93     18.15 o 
   6   2  19      121.14      120.69     13.75 o 
   7   2  19        0.11       42.55     15.75 o 
   8   2  19        1.79      -11.99     11.99 o 
   9   2  19       49.18      126.89     20.28 o 
   1   3  19       43.92       28.88     34.91 o 
   2   3  19      184.73      185.24     25.39 o 
   3   3  19       10.76       64.93     19.05 o 
   4   3  19        0.05      -16.23     16.23 o 
   5   3  19       25.60       75.11     13.88 o 
   6   3  19       46.38        5.64     18.12 o 
   7   3  19       21.44       56.29     30.64 o 
   8   3  19        0.12       93.99     16.26 o 
   0   4  19        5.19       61.61     24.97 o 
   1   4  19       15.36       24.04     36.08 o 
   2   4  19      122.34       84.01     17.84 o 
   3   4  19       53.48       82.80     16.98 o 
   4   4  19        3.63       27.28     17.99 o 
   5   4  19        2.88      -13.63     13.63 o 
   6   4  19       34.29      104.58     26.18 o 
   7   4  19       17.89       35.56     41.38 o 
   1   5  19       13.99       15.28     21.42 o 
   2   5  19      158.48      152.91     29.56 o 
   3   5  19       25.50      143.71     25.19 o 
   4   5  19       51.46       89.38     30.05 o 
   0   0  20        6.76        9.36     27.88 o 
   1   0  20       64.21      115.14     44.88 o 
   2   0  20        1.00       -4.62     26.69 o 
   3   0  20      173.24      180.85     25.70 o 
   4   0  20       20.78       79.23     29.87 o 
   5   0  20       51.66       -5.17     29.00 o 
   6   0  20       60.01       89.74     28.79 o 
   7   0  20      125.41      100.70     31.56 o 
   8   0  20        8.36        6.80     30.87 o 
   9   0  20      184.96      251.14     36.23 o 
   1   1  20       40.50       66.79     23.52 o 
   2   1  20       40.49       67.67     15.90 o 
   3   1  20        0.11        8.84     17.32 o 
   4   1  20       92.06      107.58     46.97 o 
   5   1  20      109.83      153.89     43.14 o 
   6   1  20        0.14       18.51     25.62 o 
   7   1  20        0.69       17.97     47.96 o 
   8   1  20        6.84       72.53     59.03 o 
   9   1  20       10.91      -14.77     14.77 o 
   0   2  20        7.81       25.82     17.29 o 
   1   2  20       31.98       10.30     16.91 o 
   2   2  20        0.77      -12.76     23.87 o 
   3   2  20       23.34        2.97     14.83 o 
   4   2  20       35.98       31.31     41.52 o 
   5   2  20       45.81       39.94     30.44 o 
   6   2  20        5.99       26.85     32.26 o 
   7   2  20        1.13       -4.16     21.68 o 
   8   2  20       73.74      123.65     18.00 o 
   1   3  20      166.71      172.65     15.64 o 
   2   3  20        0.40       48.09     15.11 o 
   3   3  20       23.56        5.49     18.66 o 
   4   3  20        4.19       11.53     16.29 o 
   5   3  20      361.63      455.08     22.57 o 
   6   3  20       18.02       -4.35     20.80 o 
   7   3  20       22.51       40.02     18.96 o 
   0   4  20        4.75       43.23     24.92 o 
   1   4  20        0.44       50.91     39.38 o 
   2   4  20        7.61       91.82     18.94 o 
   3   4  20      259.80      324.71     32.99 o 
   4   4  20        2.24       43.66     18.18 o 
   5   4  20       19.24      122.09     32.32 o 
   1   5  20       41.82       -9.42     18.90 o 
   2   5  20       56.60       39.95     17.14 o 
   1   1  21        3.43       18.16     13.33 o 
   2   1  21      450.25      457.25     19.34 o 
   3   1  21       61.23       17.67     19.76 o 
   4   1  21      100.59      137.06     20.05 o 
   5   1  21       48.40       33.89     19.97 o 
   6   1  21       60.39      121.82     24.47 o 
   7   1  21        4.68      -12.87     29.81 o 
   8   1  21      107.51      182.46     63.99 o 
   0   2  21      521.65      539.95     45.22 o 
   1   2  21       17.73       27.28     15.01 o 
   2   2  21       75.22       17.82     19.58 o 
   3   2  21       31.87       60.31     34.47 o 
   4   2  21      108.70      107.21     61.85 o 
   5   2  21        4.60       10.20     56.65 o 
   6   2  21      211.80      243.13     89.02 o 
   7   2  21        8.47       83.83     29.80 o 
   1   3  21       30.24       67.86     60.66 o 
   2   3  21        0.03        5.46     62.21 o 
   3   3  21        9.22      -11.29     20.12 o 
   4   3  21       35.15      106.29     27.12 o 
   5   3  21        0.89       -4.42     29.01 o 
   6   3  21        0.09        4.80     17.97 o 
   0   4  21      265.82      363.06     26.48 o 
   1   4  21        0.26       93.37     51.86 o 
   2   4  21        7.59       75.68     17.12 o 
   3   4  21        0.63       16.52     33.33 o 
   4   4  21      158.71      293.09     22.46 o 
   0   0  22      108.02      199.31     33.45 o 
   1   0  22        7.04       -1.64     35.76 o 
   2   0  22        7.05       -7.05     21.77 o 
   3   0  22      205.82      201.78     27.81 o 
   4   0  22       52.36       49.57     25.16 o 
   5   0  22        6.11       14.70     26.62 o 
   6   0  22       64.31      126.68     34.58 o 
   7   0  22      135.75      113.02     34.43 o 
   1   1  22      113.59      124.55     34.46 o 
   2   1  22       14.60      -10.72     30.18 o 
   3   1  22        1.12       20.07     29.10 o 
   4   1  22       31.53       30.54     43.91 o 
   5   1  22       51.10       69.90     35.79 o 
   6   1  22       10.07      -13.20     29.21 o 
   7   1  22       47.09      123.22     18.85 o 
   0   2  22       77.95       43.55     19.20 o 
   1   2  22        2.35      -10.76     23.42 o 
   2   2  22        2.91       31.89     16.32 o 
   3   2  22       30.94       15.76     19.09 o 
   4   2  22       30.43       51.11     20.77 o 
   5   2  22       14.75      -21.28     21.28 o 
   6   2  22        7.72       42.37     34.85 o 
   1   3  22       57.59       96.73     20.72 o 
   2   3  22      115.53      141.66     42.14 o 
   3   3  22       14.31       84.34     95.40 o 
   4   3  22        4.11      106.51     31.26 o 
   5   3  22       13.66      129.05     45.16 o 
   0   4  22       83.98      169.03     26.02 o 
   1   4  22       84.86      199.71     30.00 o 
   1   1  23      117.17       88.61     17.30 o 
   2   1  23       92.05       85.53     25.84 o 
   3   1  23       27.47      137.87     36.23 o 
   4   1  23       57.39       -9.72     21.20 o 
   5   1  23       72.69      200.93     32.07 o 
   0   2  23       79.77       16.57     19.10 o 
   1   2  23       72.98      154.37     26.67 o 
   2   2  23        7.00        0.54     41.28 o 
   3   2  23      258.38      287.46     41.38 o 
   4   2  23       63.92      169.40    110.94 o 
   5   2  23        0.09       60.13     33.01 o 
   1   3  23       27.82      192.23     28.40 o 
   2   3  23        1.58       97.67    105.67 o 
   3   3  23        9.32       17.08     29.03 o 
   0   0  24      450.56      422.41     36.18 o 
   1   0  24        5.76      107.38     25.15 o 
   2   0  24       38.09       31.76     27.50 o 
   3   0  24        0.07       32.21     27.86 o 
   4   0  24      167.35      222.31     32.20 o 
   1   1  24        0.33        2.75     25.65 o 
   2   1  24      135.54      289.95     26.97 o 
   3   1  24        1.14      -13.72     32.21 o 
   4   1  24       90.77      176.67     26.33 o 
   0   2  24        8.93      -33.73     33.73 o 
   1   2  24        5.78      111.13     46.26 o 
   2   2  24        0.11      180.53     33.64 o 
                                                 
